# Supplementary material for: Investigating information seeking in ravens (Corvus corax)
Source: Anim Cogn. 2020 Mar 21;23(4):671–80. doi: 10.1007/s10071-020-01372-5 (PMC7320943; doi:10.1007/s10071-020-01372-5)
Supplement: Supplementary file 1 — Supplementary file1 (XLSX 30 kb) [file 10071_2020_1372_MOESM1_ESM.xlsx]

## Sheet: DATA
Date	Subject	Session	Trial	Seen.Unseen	Condition	Position	Choice	Correct	Look	Numb.Looks
2018/1/31	Embla	1	1	Unseen	Inferred	R	R	1	1	1
2018/1/31	Embla	1	2	Unseen	Baseline	L	L	1	1	4
2018/1/31	Embla	1	3	Seen	Seen	M	M	1	1	1
2018/1/31	Embla	1	4	Unseen	Auditory	L	L	1	1	3
2018/1/31	Embla	1	5	Seen	Seen	R	R	1	1	3
2018/1/31	Embla	1	6	Unseen	Baseline	M	M	1	1	3
2018/1/31	Embla	1	7	Unseen	Inferred	M	M	1	1	2
2018/1/31	Embla	1	8	Unseen	Auditory	R	L	0	1	2
2018/1/31	Embla	1	9	Seen	Seen	L	L	1	1	3
2018/1/31	Embla	1	10	Unseen	Auditory	M	M	1	1	2
2018/1/31	Embla	1	11	Unseen	Inferred	L	L	1	1	4
2018/1/31	Embla	1	12	Unseen	Baseline	R	R	1	1	3
2018/2/1	Embla	2	1	Unseen	Auditory	R	R	1	1	2
2018/2/1	Embla	2	2	Unseen	Inferred	L	L	1	1	1
2018/2/1	Embla	2	3	Seen	Seen	R	R	1	1	1
2018/2/1	Embla	2	4	Unseen	Baseline	L	L	1	1	1
2018/2/1	Embla	2	5	Unseen	Inferred	M	M	1	1	3
2018/2/1	Embla	2	6	Unseen	Baseline	R	R	1	1	4
2018/2/1	Embla	2	7	Unseen	Auditory	M	M	1	1	3
2018/2/1	Embla	2	8	Seen	Seen	L	L	1	1	5
2018/2/1	Embla	2	9	Unseen	Inferred	R	R	1	1	1
2018/2/1	Embla	2	10	Unseen	Auditory	L	L	1	1	2
2018/2/1	Embla	2	11	Seen	Seen	M	M	1	1	1
2018/2/1	Embla	2	12	Unseen	Baseline	M	M	1	1	3
2018/2/2	Embla	3	1	Seen	Seen	L	L	1	1	3
2018/2/2	Embla	3	2	Unseen	Baseline	R	R	1	1	3
2018/2/2	Embla	3	3	Unseen	Inferred	M	M	1	1	2
2018/2/2	Embla	3	4	Unseen	Baseline	L	L	1	1	2
2018/2/2	Embla	3	5	Unseen	Auditory	M	M	1	1	1
2018/2/12	Embla	3	6	Unseen	Inferred	R	R	1	1	2
2018/2/12	Embla	3	7	Seen	Seen	M	M	1	1	1
2018/2/12	Embla	3	8	Unseen	Auditory	L	L	1	1	3
2018/2/12	Embla	3	9	Unseen	Baseline	M	M	1	1	3
2018/2/12	Embla	3	10	Seen	Seen	R	R	1	1	1
2018/2/12	Embla	3	11	Unseen	Inferred	L	L	1	1	1
2018/2/12	Embla	3	12	Unseen	Auditory	R	R	1	1	3
2018/2/12	Embla	4	1	Unseen	Baseline	M	M	1	1	1
2018/2/12	Embla	4	2	Seen	Seen	L	L	1	1	2
2018/2/12	Embla	4	3	Unseen	Inferred	M	M	1	1	1
2018/2/12	Embla	4	4	Unseen	Baseline	R	R	1	1	4
2018/2/12	Embla	4	5	Unseen	Auditory	L	L	1	1	1
2018/2/12	Embla	4	6	Seen	Seen	M	M	1	1	1
2018/2/12	Embla	4	7	Unseen	Inferred	L	L	1	1	2
2018/2/12	Embla	4	8	Unseen	Auditory	R	R	1	1	4
2018/2/12	Embla	4	9	Unseen	Baseline	L	L	1	1	4
2018/2/12	Embla	4	10	Unseen	Auditory	M	M	1	1	2
2018/2/12	Embla	4	11	Seen	Seen	R	R	1	1	1
2018/2/12	Embla	4	12	Unseen	Inferred	R	R	1	1	1
2018/2/16	Embla	5	1	Unseen	Auditory	R	R	1	1	5
2018/2/20	Embla	5	2	Seen	Seen	L	L	1	1	1
2018/2/20	Embla	5	3	Unseen	Auditory	M	L	0	1	1
2018/2/20	Embla	5	4	Seen	Seen	R	R	1	1	4
2018/2/20	Embla	5	5	Unseen	Inferred	L	L	1	1	1
2018/2/20	Embla	5	6	Unseen	Auditory	L	L	1	1	4
2018/2/20	Embla	5	7	Unseen	Inferred	M	M	1	1	1
2018/2/20	Embla	5	8	Seen	Seen	L	L	1	1	1
2018/2/20	Embla	5	9	Unseen	Baseline	L	L	1	1	3
2018/2/20	Embla	5	10	Unseen	Inferred	R	R	1	1	2
2018/2/20	Embla	5	11	Unseen	Baseline	R	R	1	1	1
2018/2/20	Embla	5	12	Unseen	Baseline	M	M	1	1	2
2018/2/21	Embla	6	1	Seen	Seen	R	R	1	1	2
2018/2/21	Embla	6	2	Unseen	Auditory	M	M	1	1	1
2018/2/21	Embla	6	3	Unseen	Inferred	R	R	1	1	1
2018/2/21	Embla	6	4	Unseen	Baseline	M	M	1	1	3
2018/2/21	Embla	6	5	Seen	Seen	L	L	1	1	3
2018/2/21	Embla	6	6	Unseen	Baseline	L	L	1	1	3
2018/2/21	Embla	6	7	Seen	Seen	M	M	1	1	1
2018/2/21	Embla	6	8	Unseen	Inferred	L	L	1	1	1
2018/2/21	Embla	6	9	Unseen	Baseline	R	R	1	1	3
2018/2/21	Embla	6	10	Unseen	Auditory	L	L	1	1	2
2018/2/21	Embla	6	11	Unseen	Inferred	M	M	1	1	1
2018/2/21	Embla	6	12	Unseen	Auditory	R	R	1	1	2
2018/9/12	Embla	7	1	Seen	Seen	R	M	0	1	1
2018/9/12	Embla	7	2	Unseen	Inferred	M	M	1	1	1
2018/9/12	Embla	7	3	Unseen	Baseline	R	R	1	1	1
2018/9/12	Embla	7	4	Seen	Seen	L	L	1	1	1
2018/9/12	Embla	7	5	Unseen	Baseline	L	L	1	1	3
2018/9/12	Embla	7	6	Seen	Seen	M	M	1	1	1
2018/9/12	Embla	7	7	Unseen	Inferred	L	L	1	1	4
2018/9/12	Embla	7	8	Unseen	Baseline	M	M	1	1	1
2018/9/12	Embla	7	9	Unseen	Auditory	L	L	1	1	4
2018/9/12	Embla	7	10	Unseen	Inferred	R	R	1	1	2
2018/9/12	Embla	7	11	Unseen	Auditory	R	R	1	1	3
2018/9/12	Embla	7	12	Unseen	Auditory	M	M	1	1	4
2018/9/12	Embla	8	1	Unseen	Inferred	L	L	1	1	1
2018/9/12	Embla	8	2	Unseen	Baseline	R	R	1	1	2
2018/9/12	Embla	8	3	Seen	Seen	M	M	1	0	0
2018/9/12	Embla	8	4	Unseen	Auditory	M	M	1	1	2
2018/9/12	Embla	8	5	Unseen	Inferred	R	R	1	1	1
2018/9/12	Embla	8	6	Unseen	Auditory	L	L	1	1	1
2018/9/12	Embla	8	7	Seen	Seen	R	R	1	1	1
2018/9/12	Embla	8	8	Unseen	Baseline	M	M	1	1	1
2018/9/12	Embla	8	9	Seen	Seen	L	L	1	1	2
2018/9/12	Embla	8	10	Unseen	Auditory	R	L	0	1	2
2018/9/12	Embla	8	11	Unseen	Inferred	M	M	1	1	1
2018/9/12	Embla	8	12	Unseen	Baseline	L	L	1	1	1
2017/11/24	Juno	1	1	Seen	Seen	L	L	1	1	1
2017/11/24	Juno	1	2	Unseen	Inferred	M	M	1	1	1
2017/11/24	Juno	1	3	Unseen	Baseline	R	R	1	1	3
2017/11/24	Juno	1	4	Seen	Seen	M	M	1	1	1
2017/11/24	Juno	1	5	Unseen	Auditory	R	L	0	1	2
2017/11/24	Juno	1	6	Unseen	Baseline	L	L	1	1	1
2017/11/24	Juno	1	7	Unseen	Auditory	M	L	0	1	1
2017/11/24	Juno	1	8	Unseen	Inferred	R	R	1	1	2
2017/11/25	Juno	1	9	Unseen	Auditory	L	R	0	1	2
2017/11/25	Juno	1	10	Seen	Seen	R	R	1	1	1
2017/11/25	Juno	1	11	Unseen	Inferred	L	L	1	1	1
2017/11/25	Juno	1	12	Unseen	Baseline	M	M	1	1	2
2017/11/25	Juno	2	1	Unseen	Inferred	R	R	1	1	1
2017/11/25	Juno	2	2	Unseen	Baseline	L	R	0	1	3
2017/11/25	Juno	2	3	Seen	Seen	M	L	0	0	0
2017/11/25	Juno	2	4	Unseen	Auditory	L	L	1	1	1
2017/11/25	Juno	2	5	Seen	Seen	R	R	1	1	1
2017/11/25	Juno	2	6	Unseen	Baseline	M	M	1	1	1
2017/11/25	Juno	2	7	Unseen	Inferred	M	M	1	1	1
2017/11/25	Juno	2	8	Unseen	Auditory	R	R	1	1	1
2017/11/25	Juno	2	9	Seen	Seen	L	L	1	1	1
2017/11/25	Juno	2	10	Unseen	Auditory	M	M	1	1	1
2017/11/25	Juno	2	11	Unseen	Inferred	L	L	1	1	2
2017/11/25	Juno	2	12	Unseen	Baseline	R	R	1	1	3
2017/11/27	Juno	3	1	Unseen	Auditory	R	R	1	1	3
2017/11/27	Juno	3	2	Unseen	Inferred	L	L	1	1	2
2017/11/27	Juno	3	3	Seen	Seen	R	R	1	1	2
2017/11/27	Juno	3	4	Unseen	Baseline	L	M	0	1	4
2017/11/27	Juno	3	5	Unseen	Inferred	M	M	1	1	1
2017/11/27	Juno	3	6	Unseen	Baseline	R	R	1	1	3
2017/11/27	Juno	3	7	Unseen	Auditory	M	M	1	1	1
2017/11/27	Juno	3	8	Seen	Seen	L	L	1	1	1
2017/11/27	Juno	3	9	Unseen	Inferred	R	R	1	1	1
2017/11/27	Juno	3	10	Unseen	Auditory	L	R	0	1	3
2017/11/27	Juno	3	11	Seen	Seen	M	M	1	1	1
2017/11/27	Juno	3	12	Unseen	Baseline	M	M	1	1	2
2018/1/8	Juno	4	1	Seen	Seen	L	L	1	0	0
2018/1/8	Juno	4	2	Unseen	Baseline	R	L	0	1	2
2018/1/8	Juno	4	3	Unseen	Inferred	M	M	1	1	2
2018/1/8	Juno	4	4	Unseen	Baseline	L	R	0	1	1
2018/1/8	Juno	4	5	Unseen	Auditory	M	M	1	1	1
2018/1/8	Juno	4	6	Unseen	Inferred	R	R	1	1	1
2018/1/8	Juno	4	7	Seen	Seen	M	M	1	1	1
2018/1/8	Juno	4	8	Unseen	Auditory	L	L	1	1	2
2018/1/8	Juno	4	9	Unseen	Baseline	M	M	1	1	1
2018/1/8	Juno	4	10	Seen	Seen	R	L	0	0	0
2018/1/8	Juno	4	11	Unseen	Inferred	L	L	1	1	1
2018/1/8	Juno	4	12	Unseen	Auditory	R	R	1	1	3
2018/1/10	Juno	5	1	Unseen	Baseline	M	M	1	0	0
2018/1/10	Juno	5	2	Seen	Seen	L	M	0	1	1
2018/1/10	Juno	5	3	Unseen	Inferred	M	M	1	1	1
2018/1/10	Juno	5	4	Unseen	Baseline	R	M	0	1	1
2018/1/10	Juno	5	5	Unseen	Auditory	L	M	0	1	1
2018/1/10	Juno	5	6	Seen	Seen	M	R	0	1	1
2018/1/10	Juno	5	7	Unseen	Inferred	L	L	1	1	2
2018/1/10	Juno	5	8	Unseen	Auditory	R	R	1	1	1
2018/1/10	Juno	5	9	Unseen	Baseline	L	L	1	1	1
2018/1/10	Juno	5	10	Unseen	Auditory	M	R	0	1	2
2018/1/10	Juno	5	11	Seen	Seen	R	R	1	1	1
2018/1/10	Juno	5	12	Unseen	Inferred	R	M	0	1	1
2018/1/12	Juno	6	1	Unseen	Auditory	R	M	0	0	0
2018/1/12	Juno	6	2	Unseen	Baseline	L	L	1	1	1
2018/1/12	Juno	6	3	Unseen	Inferred	R	R	1	1	1
2018/1/12	Juno	6	4	Unseen	Auditory	M	M	1	1	3
2018/1/12	Juno	6	5	Seen	Seen	L	L	1	1	1
2018/1/12	Juno	6	6	Unseen	Baseline	M	M	1	1	1
2018/1/12	Juno	6	7	Seen	Seen	R	R	1	1	1
2018/1/12	Juno	6	8	Unseen	Inferred	L	L	1	1	1
2018/1/12	Juno	6	9	Unseen	Baseline	R	R	1	1	3
2018/1/12	Juno	6	10	Unseen	Auditory	L	L	1	1	3
2018/1/12	Juno	6	11	Unseen	Inferred	M	M	1	1	1
2018/1/12	Juno	6	12	Unseen	Baseline	L	R	0	1	1
2018/1/15	Juno	7	1	Seen	Seen	R	R	1	1	1
2018/1/15	Juno	7	2	Unseen	Auditory	M	L	0	1	1
2018/1/15	Juno	7	3	Unseen	Inferred	M	M	1	1	1
2018/1/15	Juno	7	4	Unseen	Baseline	R	R	1	1	3
2018/1/15	Juno	7	5	Seen	Seen	L	L	1	1	1
2018/1/15	Juno	7	6	Unseen	Baseline	L	L	1	1	2
2018/1/15	Juno	7	7	Seen	Seen	M	M	1	1	1
2018/1/15	Juno	7	8	Unseen	Inferred	L	R	0	1	2
2018/1/15	Juno	7	9	Unseen	Baseline	M	M	1	1	2
2018/1/15	Juno	7	10	Unseen	Auditory	L	R	0	1	2
2018/1/15	Juno	7	11	Unseen	Inferred	R	R	1	1	1
2018/1/15	Juno	7	12	Unseen	Auditory	R	R	1	1	3
2018/1/17	Juno	8	1	Unseen	Inferred	L	L	1	0	0
2018/1/17	Juno	8	2	Unseen	Baseline	R	R	1	1	1
2018/1/17	Juno	8	3	Seen	Seen	M	L	0	0	0
2018/1/17	Juno	8	4	Unseen	Auditory	M	R	0	1	1
2018/1/17	Juno	8	5	Unseen	Inferred	R	R	1	1	1
2018/1/17	Juno	8	6	Unseen	Auditory	L	R	0	1	2
2018/1/17	Juno	8	7	Seen	Seen	R	R	1	1	1
2018/1/17	Juno	8	8	Unseen	Baseline	M	L	0	1	2
2018/1/17	Juno	8	9	Unseen	Auditory	R	R	1	1	1
2018/1/17	Juno	8	10	Unseen	Inferred	M	M	1	1	2
2018/1/17	Juno	8	11	Unseen	Baseline	L	R	0	0	0
2018/1/17	Juno	8	12	Seen	Seen	L	L	1	1	1
2017/11/24	None	1	1	Seen	Seen	L	L	1	0	0
2017/11/24	None	1	2	Unseen	Inferred	M	M	1	1	1
2017/11/24	None	1	3	Unseen	Baseline	R	M	0	1	1
2017/11/24	None	1	4	Seen	Seen	M	M	1	1	2
2017/11/24	None	1	5	Unseen	Auditory	R	R	1	1	3
2017/11/24	None	1	6	Unseen	Baseline	L	M	0	1	2
2017/11/24	None	1	7	Unseen	Auditory	M	R	0	1	3
2017/11/24	None	1	8	Unseen	Inferred	R	R	1	1	1
2017/11/24	None	1	9	Unseen	Auditory	L	M	0	1	3
2017/11/24	None	1	10	Seen	Seen	R	R	1	1	2
2017/11/24	None	1	11	Unseen	Baseline	M	M	1	1	3
2017/11/24	None	1	12	Unseen	Inferred	L	R	0	0	0
2017/11/25	None	2	1	Unseen	Inferred	R	R	1	1	1
2017/11/25	None	2	2	Unseen	Baseline	L	R	0	1	1
2017/11/25	None	2	3	Seen	Seen	M	M	1	1	2
2017/11/25	None	2	4	Unseen	Auditory	L	L	1	1	1
2017/11/25	None	2	5	Seen	Seen	R	R	1	1	1
2017/11/25	None	2	6	Unseen	Baseline	M	M	1	1	2
2017/11/25	None	2	7	Unseen	Inferred	M	M	1	1	1
2017/11/25	None	2	8	Unseen	Auditory	R	R	1	1	2
2017/11/25	None	2	9	Seen	Seen	L	L	1	1	1
2017/11/27	None	2	10	Unseen	Auditory	M	M	1	1	4
2017/11/27	None	2	11	Unseen	Inferred	L	L	1	1	1
2017/11/27	None	2	12	Unseen	Baseline	R	R	1	1	2
2017/11/27	None	3	1	Unseen	Baseline	R	R	1	1	1
2017/11/27	None	3	2	Unseen	Inferred	L	L	1	1	1
2017/11/27	None	3	3	Seen	Seen	R	R	1	1	1
2017/11/27	None	3	4	Unseen	Baseline	L	M	0	1	3
2017/11/27	None	3	5	Unseen	Inferred	M	M	1	0	0
2017/11/27	None	3	6	Unseen	Baseline	R	R	1	1	1
2017/11/27	None	3	7	Unseen	Auditory	M	M	1	1	4
2017/11/27	None	3	8	Seen	Seen	L	L	1	1	1
2017/11/27	None	3	9	Unseen	Inferred	R	R	1	1	2
2017/11/27	None	3	10	Unseen	Auditory	L	L	1	1	1
2017/11/27	None	3	11	Seen	Seen	M	M	1	1	2
2017/11/27	None	3	12	Unseen	Baseline	M	M	1	1	4
2018/1/8	None	4	1	Seen	Seen	L	M	0	1	2
2018/1/8	None	4	2	Unseen	Baseline	R	R	1	1	5
2018/1/8	None	4	3	Unseen	Inferred	M	M	1	1	1
2018/1/8	None	4	4	Unseen	Baseline	L	L	1	1	3
2018/1/8	None	4	5	Unseen	Auditory	M	R	0	1	1
2018/1/8	None	4	6	Unseen	Inferred	R	R	1	1	1
2018/1/8	None	4	7	Seen	Seen	M	M	1	1	1
2018/1/9	None	4	8	Unseen	Auditory	L	M	0	1	3
2018/1/9	None	4	9	Unseen	Baseline	M	M	1	1	3
2018/1/9	None	4	10	Seen	Seen	R	R	1	1	1
2018/1/9	None	4	11	Unseen	Inferred	L	R	0	1	2
2018/1/9	None	4	12	Unseen	Auditory	R	R	1	1	2
2018/1/10	None	5	1	Unseen	Baseline	M	M	1	1	1
2018/1/10	None	5	2	Seen	Seen	L	R	0	1	1
2018/1/10	None	5	3	Unseen	Inferred	M	M	1	1	1
2018/1/10	None	5	4	Unseen	Baseline	R	R	1	1	1
2018/1/10	None	5	5	Unseen	Auditory	L	M	0	1	2
2018/1/10	None	5	6	Seen	Seen	M	M	1	1	1
2018/1/10	None	5	7	Unseen	Inferred	L	M	0	0	0
2018/1/10	None	5	8	Unseen	Auditory	R	M	0	0	0
2018/1/10	None	5	9	Unseen	Baseline	L	R	0	0	0
2018/1/10	None	5	10	Unseen	Auditory	M	R	0	0	0
2018/1/10	None	5	11	Seen	Seen	R	R	1	1	1
2018/1/10	None	5	12	Unseen	Inferred	R	R	1	1	1
2018/1/12	None	6	1	Unseen	Auditory	R	M	0	1	1
2018/1/12	None	6	2	Unseen	Baseline	L	L	1	1	4
2018/1/12	None	6	3	Unseen	Inferred	R	R	1	1	2
2018/1/12	None	6	4	Unseen	Auditory	M	L	0	1	1
2018/1/12	None	6	5	Seen	Seen	L	R	0	1	1
2018/1/12	None	6	6	Unseen	Baseline	M	M	1	1	1
2018/1/12	None	6	7	Seen	Seen	R	R	1	1	1
2018/1/12	None	6	8	Unseen	Inferred	L	L	1	1	3
2018/1/12	None	6	9	Unseen	Baseline	R	R	1	1	1
2018/1/12	None	6	10	Unseen	Auditory	L	L	1	0	0
2018/1/12	None	6	11	Unseen	Inferred	M	M	1	1	2
2018/1/12	None	6	12	Seen	Seen	L	L	1	1	1
2018/1/15	None	7	1	Seen	Seen	R	R	1	1	2
2018/1/15	None	7	2	Unseen	Auditory	M	R	0	1	2
2018/1/15	None	7	3	Unseen	Inferred	M	M	1	1	1
2018/1/15	None	7	4	Unseen	Baseline	R	R	1	1	2
2018/1/15	None	7	5	Seen	Seen	L	L	1	1	1
2018/1/15	None	7	6	Unseen	Baseline	L	R	0	1	1
2018/1/15	None	7	7	Seen	Seen	M	M	1	1	1
2018/1/15	None	7	8	Unseen	Inferred	L	L	1	1	1
2018/1/15	None	7	9	Unseen	Baseline	M	M	1	1	1
2018/1/15	None	7	10	Unseen	Auditory	L	M	0	1	6
2018/1/15	None	7	11	Unseen	Inferred	R	R	1	1	1
2018/1/15	None	7	12	Unseen	Auditory	R	M	0	1	2
2018/1/17	None	8	1	Unseen	Inferred	L	L	1	1	1
2018/1/17	None	8	2	Unseen	Baseline	R	R	1	1	1
2018/1/17	None	8	3	Seen	Seen	M	R	0	1	1
2018/1/17	None	8	4	Unseen	Auditory	M	R	0	1	1
2018/1/17	None	8	5	Unseen	Inferred	R	R	1	1	1
2018/1/17	None	8	6	Unseen	Auditory	L	L	1	1	4
2018/1/17	None	8	7	Seen	Seen	R	R	1	1	1
2018/1/17	None	8	8	Unseen	Baseline	M	R	0	1	1
2018/1/17	None	8	9	Seen	Seen	L	L	1	1	1
2018/1/17	None	8	10	Unseen	Auditory	R	R	1	1	1
2018/1/17	None	8	11	Unseen	Inferred	M	M	1	1	1
2018/1/17	None	8	12	Unseen	Baseline	L	L	1	1	3
2017/11/23	Rikat	1	1	Seen	Seen	L	L	1	1	2
2017/11/23	Rikat	1	2	Unseen	Inferred	M	L	0	0	0
2017/11/23	Rikat	1	3	Unseen	Baseline	R	L	0	0	0
2017/11/23	Rikat	1	4	Seen	Seen	M	M	1	1	2
2017/11/24	Rikat	1	5	Unseen	Auditory	R	R	1	1	2
2017/11/24	Rikat	1	6	Unseen	Baseline	L	L	1	1	3
2017/11/24	Rikat	1	7	Unseen	Auditory	M	M	1	1	2
2017/11/24	Rikat	1	8	Unseen	Inferred	R	R	1	1	1
2017/11/24	Rikat	1	9	Unseen	Auditory	L	M	0	1	2
2017/11/24	Rikat	1	10	Seen	Seen	R	R	1	1	1
2017/11/24	Rikat	1	11	Unseen	Inferred	L	L	1	1	2
2017/11/24	Rikat	1	12	Unseen	Baseline	M	M	1	1	2
2017/11/25	Rikat	2	1	Unseen	Inferred	R	R	1	1	1
2017/11/25	Rikat	2	2	Unseen	Baseline	L	L	1	1	1
2017/11/25	Rikat	2	3	Seen	Seen	M	M	1	1	2
2017/11/25	Rikat	2	4	Unseen	Auditory	L	L	1	1	3
2017/11/25	Rikat	2	5	Seen	Seen	R	R	1	1	1
2017/11/25	Rikat	2	6	Unseen	Baseline	M	L	0	1	2
2017/11/25	Rikat	2	7	Unseen	Inferred	M	M	1	1	2
2017/11/25	Rikat	2	8	Unseen	Auditory	R	R	1	1	6
2017/11/25	Rikat	2	9	Seen	Seen	L	L	1	1	1
2017/11/25	Rikat	2	10	Unseen	Auditory	M	M	1	1	2
2017/11/25	Rikat	2	11	Unseen	Inferred	L	L	1	1	2
2017/11/25	Rikat	2	12	Unseen	Baseline	R	R	1	1	4
2017/11/27	Rikat	3	1	Unseen	Auditory	R	R	1	1	5
2017/11/27	Rikat	3	2	Unseen	Inferred	L	L	1	1	1
2017/11/27	Rikat	3	3	Seen	Seen	R	R	1	1	1
2017/11/27	Rikat	3	4	Unseen	Baseline	L	L	1	1	3
2017/11/27	Rikat	3	5	Unseen	Inferred	M	M	1	1	1
2017/11/27	Rikat	3	6	Unseen	Baseline	R	L	0	1	3
2017/11/27	Rikat	3	7	Unseen	Auditory	M	M	1	1	3
2017/11/27	Rikat	3	8	Seen	Seen	L	L	1	1	1
2017/11/27	Rikat	3	9	Unseen	Inferred	R	R	1	1	2
2017/11/27	Rikat	3	10	Unseen	Auditory	L	L	1	1	6
2017/11/27	Rikat	3	11	Seen	Seen	M	M	1	1	1
2017/11/27	Rikat	3	12	Unseen	Baseline	M	M	1	1	3
2018/1/15	Rikat	4	1	Seen	Seen	L	M	0	0	0
2018/1/15	Rikat	4	2	Unseen	Baseline	R	R	1	1	4
2018/1/15	Rikat	4	3	Unseen	Inferred	M	M	1	1	1
2018/1/15	Rikat	4	4	Unseen	Baseline	L	L	1	1	3
2018/1/15	Rikat	4	5	Unseen	Auditory	M	L	0	1	2
2018/1/15	Rikat	4	6	Unseen	Inferred	R	R	1	1	1
2018/1/15	Rikat	4	7	Seen	Seen	M	M	1	1	1
2018/1/15	Rikat	4	8	Unseen	Auditory	L	M	0	1	1
2018/1/15	Rikat	4	9	Unseen	Baseline	M	M	1	1	1
2018/1/15	Rikat	4	10	Seen	Seen	R	R	1	1	1
2018/1/15	Rikat	4	11	Unseen	Inferred	L	M	0	0	0
2018/1/15	Rikat	4	12	Unseen	Auditory	R	R	1	1	3
2018/1/17	Rikat	5	1	Unseen	Baseline	M	M	1	1	1
2018/1/17	Rikat	5	2	Seen	Seen	L	L	1	1	1
2018/1/17	Rikat	5	3	Unseen	Inferred	M	M	1	1	2
2018/1/17	Rikat	5	4	Unseen	Baseline	R	R	1	1	2
2018/1/17	Rikat	5	5	Unseen	Auditory	L	L	1	1	2
2018/1/17	Rikat	5	6	Seen	Seen	M	M	1	1	1
2018/1/17	Rikat	5	7	Unseen	Inferred	L	L	1	1	1
2018/1/17	Rikat	5	8	Unseen	Auditory	R	R	1	1	4
2018/1/17	Rikat	5	9	Unseen	Baseline	L	L	1	1	3
2018/1/17	Rikat	5	10	Unseen	Auditory	M	M	1	1	3
2018/1/17	Rikat	5	11	Seen	Seen	R	R	1	1	2
2018/1/17	Rikat	5	12	Unseen	Inferred	R	R	1	1	2
2018/1/19	Rikat	6	1	Unseen	Auditory	R	R	1	1	2
2018/1/19	Rikat	6	2	Unseen	Baseline	L	L	1	1	2
2018/1/19	Rikat	6	3	Unseen	Inferred	R	R	1	1	1
2018/1/19	Rikat	6	4	Unseen	Auditory	M	M	1	1	2
2018/1/19	Rikat	6	5	Seen	Seen	L	L	1	1	2
2018/1/19	Rikat	6	6	Unseen	Baseline	M	M	1	1	1
2018/1/19	Rikat	6	7	Seen	Seen	R	R	1	1	2
2018/1/19	Rikat	6	8	Unseen	Inferred	L	L	1	1	1
2018/1/19	Rikat	6	9	Unseen	Baseline	R	R	1	1	1
2018/1/19	Rikat	6	10	Unseen	Auditory	L	L	1	1	2
2018/1/19	Rikat	6	11	Unseen	Inferred	M	M	1	1	1
2018/1/19	Rikat	6	12	Seen	Seen	L	L	1	1	1
2018/1/25	Rikat	7	1	Seen	Seen	R	R	1	1	2
2018/1/25	Rikat	7	2	Unseen	Auditory	M	M	1	1	2
2018/1/25	Rikat	7	3	Unseen	Inferred	M	M	1	1	2
2018/1/25	Rikat	7	4	Unseen	Baseline	R	R	1	1	2
2018/1/25	Rikat	7	5	Seen	Seen	L	L	1	1	1
2018/1/25	Rikat	7	6	Unseen	Baseline	L	L	1	1	4
2018/1/25	Rikat	7	7	Seen	Seen	M	M	1	1	4
2018/1/25	Rikat	7	8	Unseen	Inferred	L	L	1	1	1
2018/1/25	Rikat	7	9	Unseen	Baseline	M	M	1	1	2
2018/1/25	Rikat	7	10	Unseen	Auditory	L	L	1	1	4
2018/1/25	Rikat	7	11	Unseen	Inferred	R	R	1	1	1
2018/1/25	Rikat	7	12	Unseen	Auditory	R	R	1	1	5
2018/1/26	Rikat	8	1	Unseen	Inferred	L	L	1	1	3
2018/1/26	Rikat	8	2	Unseen	Baseline	R	R	1	1	1
2018/1/26	Rikat	8	3	Seen	Seen	M	M	1	1	2
2018/1/26	Rikat	8	4	Unseen	Auditory	M	M	1	1	2
2018/1/26	Rikat	8	5	Unseen	Inferred	R	R	1	1	1
2018/1/26	Rikat	8	6	Unseen	Auditory	L	L	1	1	4
2018/1/26	Rikat	8	7	Seen	Seen	R	R	1	1	1
2018/1/26	Rikat	8	8	Unseen	Baseline	M	M	1	1	2
2018/1/26	Rikat	8	9	Seen	Seen	L	M	0	1	2
2018/1/26	Rikat	8	10	Unseen	Auditory	R	R	1	1	4
2018/1/26	Rikat	8	11	Unseen	Inferred	M	M	1	1	1
2018/1/26	Rikat	8	12	Unseen	Baseline	L	L	1	1	3
2017/11/23	Tosta	1	1	Seen	Seen	L	L	1	1	3
2017/11/23	Tosta	1	2	Unseen	Inferred	M	M	1	1	1
2017/11/23	Tosta	1	3	Unseen	Baseline	R	R	1	1	2
2017/11/23	Tosta	1	4	Seen	Seen	M	M	1	1	2
2017/11/23	Tosta	1	5	Unseen	Auditory	R	M	0	1	1
2017/11/23	Tosta	1	6	Unseen	Baseline	L	L	1	1	1
2017/11/23	Tosta	1	7	Unseen	Auditory	M	M	1	1	7
2017/11/23	Tosta	1	8	Unseen	Inferred	R	R	1	1	1
2017/11/23	Tosta	1	9	Unseen	Auditory	L	L	1	1	4
2017/11/23	Tosta	1	10	Seen	Seen	R	R	1	1	1
2017/11/23	Tosta	1	11	Unseen	Inferred	L	M	0	1	2
2017/11/23	Tosta	1	12	Unseen	Baseline	M	M	1	1	4
2017/11/24	Tosta	2	1	Unseen	Inferred	R	R	1	1	1
2017/11/24	Tosta	2	2	Unseen	Baseline	L	M	0	1	1
2017/11/24	Tosta	2	3	Seen	Seen	M	M	1	1	2
2017/11/24	Tosta	2	4	Unseen	Auditory	L	M	0	1	3
2017/11/24	Tosta	2	5	Seen	Seen	R	R	1	1	1
2017/11/24	Tosta	2	6	Unseen	Baseline	M	M	1	1	2
2017/11/24	Tosta	2	7	Unseen	Inferred	M	M	1	1	1
2017/11/24	Tosta	2	8	Unseen	Auditory	R	R	1	1	4
2017/11/24	Tosta	2	9	Seen	Seen	L	L	1	1	2
2017/11/24	Tosta	2	10	Unseen	Auditory	M	R	0	1	1
2017/11/24	Tosta	2	11	Unseen	Inferred	L	L	1	1	1
2017/11/24	Tosta	2	12	Unseen	Baseline	R	R	1	1	3
2017/11/25	Tosta	3	1	Unseen	Auditory	R	R	1	1	1
2017/11/25	Tosta	3	2	Unseen	Inferred	L	L	1	1	1
2017/11/25	Tosta	3	3	Seen	Seen	R	R	1	1	1
2017/11/25	Tosta	3	4	Unseen	Baseline	L	R	0	1	2
2017/11/25	Tosta	3	5	Unseen	Inferred	M	M	1	1	1
2017/11/25	Tosta	3	6	Unseen	Baseline	R	R	1	1	1
2017/11/25	Tosta	3	7	Unseen	Auditory	M	M	1	1	3
2017/11/25	Tosta	3	8	Seen	Seen	L	L	1	1	2
2017/11/25	Tosta	3	9	Unseen	Inferred	R	R	1	1	1
2017/11/25	Tosta	3	10	Unseen	Auditory	L	L	1	1	5
2017/11/25	Tosta	3	11	Seen	Seen	M	M	1	1	1
2017/11/25	Tosta	3	12	Unseen	Baseline	M	M	1	1	3
2017/11/27	Tosta	4	1	Seen	Seen	L	L	1	1	1
2017/11/27	Tosta	4	2	Unseen	Baseline	R	R	1	1	1
2017/11/27	Tosta	4	3	Unseen	Inferred	M	M	1	1	1
2017/11/27	Tosta	4	4	Unseen	Baseline	L	L	1	1	3
2017/11/27	Tosta	4	5	Unseen	Auditory	M	M	1	1	6
2017/11/27	Tosta	4	6	Unseen	Inferred	R	R	1	1	1
2017/11/27	Tosta	4	7	Seen	Seen	M	M	1	1	1
2017/11/27	Tosta	4	8	Unseen	Auditory	L	L	1	1	4
2017/11/27	Tosta	4	9	Unseen	Baseline	M	M	1	1	2
2017/11/27	Tosta	4	10	Seen	Seen	R	M	0	1	3
2017/11/27	Tosta	4	11	Unseen	Inferred	L	L	1	1	1
2017/11/27	Tosta	4	12	Unseen	Auditory	R	M	0	1	4
2018/1/12	Tosta	5	1	Unseen	Baseline	M	M	1	1	1
2018/1/12	Tosta	5	2	Seen	Seen	L	L	1	1	2
2018/1/12	Tosta	5	3	Unseen	Inferred	M	M	1	1	1
2018/1/12	Tosta	5	4	Unseen	Baseline	R	R	1	1	4
2018/1/12	Tosta	5	5	Unseen	Auditory	L	L	1	1	4
2018/1/12	Tosta	5	6	Seen	Seen	M	M	1	1	2
2018/1/12	Tosta	5	7	Unseen	Inferred	L	L	1	1	1
2018/1/12	Tosta	5	8	Unseen	Auditory	R	M	0	1	4
2018/1/12	Tosta	5	9	Unseen	Baseline	L	L	1	1	4
2018/1/12	Tosta	5	10	Unseen	Auditory	M	M	1	1	2
2018/1/12	Tosta	5	11	Seen	Seen	R	R	1	1	3
2018/1/12	Tosta	5	12	Unseen	Inferred	R	M	0	1	2
2018/1/15	Tosta	6	1	Unseen	Auditory	R	L	0	1	3
2018/1/15	Tosta	6	2	Unseen	Baseline	L	M	0	1	1
2018/1/15	Tosta	6	3	Unseen	Inferred	R	R	1	1	1
2018/1/15	Tosta	6	4	Unseen	Auditory	M	M	1	1	2
2018/1/15	Tosta	6	5	Seen	Seen	L	L	1	1	2
2018/1/15	Tosta	6	6	Unseen	Baseline	M	M	1	1	3
2018/1/15	Tosta	6	7	Seen	Seen	R	R	1	1	3
2018/1/15	Tosta	6	8	Unseen	Inferred	L	L	1	1	1
2018/1/15	Tosta	6	9	Unseen	Baseline	R	L	0	1	3
2018/1/15	Tosta	6	10	Unseen	Auditory	L	L	1	1	2
2018/1/15	Tosta	6	11	Unseen	Inferred	M	M	1	1	1
2018/1/15	Tosta	6	12	Seen	Seen	L	L	1	1	1
2018/1/17	Tosta	7	1	Seen	Seen	R	R	1	1	1
2018/1/17	Tosta	7	2	Unseen	Auditory	M	M	1	1	1
2018/1/17	Tosta	7	3	Unseen	Inferred	M	M	1	1	1
2018/1/17	Tosta	7	4	Unseen	Baseline	R	R	1	1	4
2018/1/17	Tosta	7	5	Seen	Seen	L	L	1	1	2
2018/1/17	Tosta	7	6	Unseen	Baseline	L	L	1	1	3
2018/1/17	Tosta	7	7	Seen	Seen	M	M	1	1	2
2018/1/17	Tosta	7	8	Unseen	Inferred	L	L	1	1	2
2018/1/17	Tosta	7	9	Unseen	Baseline	M	M	1	1	1
2018/1/17	Tosta	7	10	Unseen	Auditory	L	L	1	1	3
2018/1/17	Tosta	7	11	Unseen	Inferred	R	R	1	1	1
2018/1/17	Tosta	7	12	Unseen	Baseline	R	R	1	1	6
2018/1/18	Tosta	8	1	Unseen	Inferred	L	L	1	1	1
2018/1/18	Tosta	8	2	Unseen	Baseline	R	M	0	1	2
2018/1/18	Tosta	8	3	Seen	Seen	M	M	1	1	2
2018/1/18	Tosta	8	4	Unseen	Auditory	M	M	1	1	1
2018/1/18	Tosta	8	5	Unseen	Inferred	R	R	1	1	1
2018/1/18	Tosta	8	6	Unseen	Auditory	L	L	1	0	0
2018/1/18	Tosta	8	7	Seen	Seen	R	R	1	1	1
2018/1/18	Tosta	8	8	Unseen	Baseline	M	M	1	1	1
2018/1/18	Tosta	8	9	Seen	Seen	L	L	1	1	1
2018/1/18	Tosta	8	10	Unseen	Auditory	R	R	1	1	1
2018/1/18	Tosta	8	11	Unseen	Inferred	M	M	1	1	1
2018/1/18	Tosta	8	12	Unseen	Baseline	L	L	1	1	2
